# Supplementary material for: Multi-Omics Analysis of Gene and Protein Candidates Possibly Related to Tetrodotoxin Accumulation in the Skin of Takifugu flavidus
Source: Mar Drugs. 2021 Nov 15;19(11):639. doi: 10.3390/md19110639 (PMC8621849; doi:10.3390/md19110639)
Supplement: Supplementary file 1 [file marinedrugs-19-00639-s001.zip]

Archive with 1 entries (1 files):
- marinedrugs-1440608-supplementary.pdf
